# Supplementary material for: The ABA-induced soybean ERF transcription factor gene GmERF75 plays a role in enhancing osmotic stress tolerance in Arabidopsis and soybean
Source: BMC Plant Biol. 2019 Nov 20;19:506. doi: 10.1186/s12870-019-2066-6 (PMC6865046; doi:10.1186/s12870-019-2066-6)
Supplement: Supplementary file 1 — Additional file 1: Table S1. Genetic information for soybean ERFs. [file 12870_2019_2066_MOESM1_ESM.xlsx]

## Sheet: Sheet1
Gene name	Locus Name	Transcript Name	Alias	Chromosome	Molecular_weight (Da)	Average_pI
GmERF1	Glyma.01G025400	Glyma.01G025400.1	Glyma01g03110	Chr01	40351.9	6.427
GmERF2	Glyma.01G081100	Glyma.01G081100.1	Glyma01g20383	Chr01	40541.9	4.422
GmERF3	Glyma.01G206600	Glyma.01G206600.1	Glyma01g41520	Chr01	29795.2	7.542
GmERF4	Glyma.01G206700	Glyma.01G206700.1	Glyma01g41520	Chr01	30694.5	5.913
GmERF5	Glyma.01G224100	Glyma.01G224100.1	Glyma01g43350	Chr01	33496.9	5.473
GmERF6	Glyma.02G006200	Glyma.02G006200.1	Glyma02g00870	Chr02	22853.7	6.369
GmERF7	Glyma.02G006300	Glyma.02G006300.1	Glyma02g00890	Chr02	18195.6	5.125
GmERF8	Glyma.02G016100	Glyma.02G016100.1	Glyma02g01960	Chr02	34092.9	5.199
GmERF9	Glyma.02G039300	Glyma.02G039300.1	Glyma02g04460	Chr02	43268.9	6.385
GmERF10	Glyma.02G066200	Glyma.02G066200.1	Glyma02g07310	Chr02	24852.2	7.108
GmERF11	Glyma.02G067600	Glyma.02G067600.1	Glyma02g07460	Chr02	29805.3	4.726
GmERF12	Glyma.02G072800	Glyma.02G072800.1	Glyma02g08020	Chr02	36379.2	7.54
GmERF13	Glyma.02G080200	Glyma.02G080200.1	Glyma02g08835	Chr02	53705.6	8.757
GmERF14	Glyma.02G132500	Glyma.02G132500.1	Glyma02g14940	Chr02	23840.5	4.956
GmERF15	Glyma.02G236800	Glyma.02G236800.1	Glyma02g40320	Chr02	30552.9	5.1
GmERF16	Glyma.02G267400	Glyma.02G267400.1	Glyma02g43500	Chr02	23433	5.256
GmERF17	Glyma.02G294100	Glyma.02G294100.1	Glyma02g46340	Chr02	24330	7.85
GmERF18	Glyma.03G094700	Glyma.03G094700.1	Glyma03g23330	Chr03	32339.2	5.028
GmERF19	Glyma.03G111700	Glyma.03G111700.1	Glyma03g26310	Chr03	21596.4	9.849
GmERF20	Glyma.03G112000	Glyma.03G112000.1	Glyma03g26394	Chr03	22364.3	8.798
GmERF21	Glyma.03G112400	Glyma.03G112400.1	Glyma03g26480	Chr03	21323.4	10.535
GmERF22	Glyma.03G112700	Glyma.03G112700.1	Glyma03g26520	Chr03	25651	9.042
GmERF23	Glyma.03G112800	Glyma.03G112800.1	Glyma03g26530	Chr03	16719.4	5.543
GmERF24	Glyma.03G162500	Glyma.03G162500.1	Glyma03g31920	Chr03	25700.9	6.85
GmERF25	Glyma.03G162600	Glyma.03G162600.1	Glyma03g31930	Chr03	16861.4	5.601
GmERF26	Glyma.03G255500	Glyma.03G255500.1	Glyma03g41640	Chr03	34214.1	4.84
GmERF27	Glyma.03G263700	Glyma.03G263700.1	Glyma03g42450	Chr03	38103.2	4.818
GmERF28	Glyma.04G062900	Glyma.04G062900.1	Glyma04g06690	Chr04	22053.9	7.98
GmERF29	Glyma.04G067200	Glyma.04G067200.1	Glyma04g07140	Chr04	21589.2	5.374
GmERF30	Glyma.04G147500	Glyma.04G147500.1	Glyma04g19650	Chr04	24442.6	7.417
GmERF31	Glyma.04G151100	Glyma.04G151100.1	no	Chr04	26447.7	4.36
GmERF32	Glyma.04G201700	Glyma.04G201700.1	no	Chr04	22438.3	8.813
GmERF33	Glyma.04G201900	Glyma.04G201900.1	no	Chr04	29209.7	6.49
GmERF34	Glyma.04G217400	Glyma.04G217400.1	Glyma04g39510	Chr04	30850.4	9.518
GmERF35	Glyma.04G238700	Glyma.04G238700.1	Glyma04g41740	Chr04	36400.6	4.984
GmERF36	Glyma.05G063500	Glyma.05G063500.1	Glyma05g05130	Chr05	31243.6	6.578
GmERF37	Glyma.05G063600	Glyma.05G063600.1	Glyma05g05180	Chr05	27369.8	5.985
GmERF38	Glyma.05G157400	Glyma.05G157400.1	Glyma05g29011	Chr05	28031.4	7.657
GmERF39	Glyma.05G186700	Glyma.05G186700.1	Glyma05g32040	Chr05	38335.2	6.579
GmERF40	Glyma.05G200100	Glyma.05G200100.1	Glyma05g33440	Chr05	13644.5	8.781
GmERF41	Glyma.05G214400	Glyma.05G214400.1	Glyma05g37120	Chr05	37202.2	5.089
GmERF42	Glyma.06G064000	Glyma.06G064000.1	Glyma06g06780	Chr06	22161	7.98
GmERF43	Glyma.06G068800	Glyma.06G068800.1	Glyma06g07240	Chr06	20791.2	5.986
GmERF44	Glyma.06G111300	Glyma.06G111300.1	Glyma06g11700	Chr06	25028	6.296
GmERF45	Glyma.06G125100	Glyma.06G125100.1	Glyma06g13040	Chr06	39638.1	4.63
GmERF46	Glyma.06G148400	Glyma.06G148400.1	Glyma06g15341	Chr06	35010.6	8.737
GmERF47	Glyma.06G163700	Glyma.06G163700.1	Glyma06g17180	Chr06	30026.4	6.42
GmERF48	Glyma.06G221800	Glyma.06G221800.1	Glyma06g29110	Chr06	24500.8	7.755
GmERF49	Glyma.06G236400	Glyma.06G236400.1	Glyma06g35710	Chr06	19856.4	9.67
GmERF50	Glyma.06G290000	Glyma.06G290000.1	Glyma06g44430	Chr06	23426.4	10.134
GmERF51	Glyma.07G031200	Glyma.07G031200.1	Glyma07g03500	Chr07	21161.9	8.022
GmERF52	Glyma.07G044300	Glyma.07G044300.1	Glyma07g04950	Chr07	43190.9	4.773
GmERF53	Glyma.07G113800	Glyma.07G113800.1	Glyma07g14070	Chr07	16960.6	6.378
GmERF54	Glyma.07G114000	Glyma.07G114000.1	Glyma07g14060	Chr07	23404.6	9.062
GmERF55	Glyma.07G114300	Glyma.07G114300.1	Glyma07g13980	Chr07	26365.9	10.08
GmERF56	Glyma.07G212400	Glyma.07G212400.1	no	Chr07	25456.6	4.964
GmERF57	Glyma.07G250100	Glyma.07G250100.1	Glyma07g37990	Chr07	38504.1	5.188
GmERF58	Glyma.08G020900	Glyma.08G020900.1	Glyma08g02460	Chr08	32589.4	5.74
GmERF59	Glyma.08G040900	Glyma.08G040900.1	Glyma08g04550	Chr08	18772.8	9.473
GmERF60	Glyma.08G145300	Glyma.08G145300.1	Glyma08g15350	Chr08	33168.7	8.9
GmERF61	Glyma.08G211600	Glyma.08G211600.1	Glyma08g22590	Chr08	22464	5.926
GmERF62	Glyma.08G216600	Glyma.08G216600.1	Glyma08g23160	Chr08	22112.8	6.809
GmERF63	Glyma.08G257300	Glyma.08G257300.1	Glyma08g28835	Chr08	31189.9	6.206
GmERF64	Glyma.08G261500	Glyma.08G261500.1	Glyma08g30716	Chr08	40159.3	4.365
GmERF65	Glyma.08G278800	Glyma.08G278800.1	Glyma08g38171	Chr08	20423.4	10.539
GmERF66	Glyma.08G281900	Glyma.08G281900.1	Glyma08g38800	Chr08	39625.9	7.149
GmERF67	Glyma.08G320700	Glyma.08G320700.1	Glyma08g43300	Chr08	22951.5	5.985
GmERF68	Glyma.09G041500	Glyma.09G041500.1	Glyma09g04630	Chr09	26086.3	6.956
GmERF69	Glyma.09G052800	Glyma.09G052800.1	Glyma09g05840	Chr09	13234.8	4.78
GmERF70	Glyma.09G052900	Glyma.09G052900.1	Glyma09g05850	Chr09	14123.8	5.161
GmERF71	Glyma.09G053000	Glyma.09G053000.1	Glyma09g05860	Chr09	15348	5.185
GmERF72	Glyma.09G242600	Glyma.09G242600.1	Glyma09g37780	Chr09	22835.7	7.737
GmERF73	Glyma.10G007000	Glyma.10G007000.1	Glyma10g00980	Chr10	18822.5	8.376
GmERF74	Glyma.10G007100	Glyma.10G007100.1	Glyma10g00990	Chr10	15848.7	9.28
GmERF75	Glyma.10G016500	Glyma.10G016500.1	Glyma10g02080	Chr10	34361.1	5.29
GmERF76	Glyma.10G036200	Glyma.10G036200.1	Glyma10g04160	Chr10	15545.3	5.11
GmERF77	Glyma.10G036300	Glyma.10G036300.1	Glyma10g04170	Chr10	19327.7	8.284
GmERF78	Glyma.10G036600	Glyma.10G036600.1	Glyma10g04190	Chr10	17855.5	5.884
GmERF79	Glyma.10G036700	Glyma.10G036700.1	Glyma10g04210	Chr10	30263.3	5.342
GmERF80	Glyma.10G061400	Glyma.10G061400.1	no	Chr10	10255.6	10.4
GmERF81	Glyma.10G118900	Glyma.10G118900.1	Glyma10g23440	Chr10	31413	9.012
GmERF82	Glyma.10G186800	Glyma.10G186800.1	Glyma10g33060	Chr10	24442	5.514
GmERF83	Glyma.10G186900	Glyma.10G186900.1	Glyma10g33070	Chr10	15963.9	8.93
GmERF84	Glyma.10G187000	Glyma.10G187000.1	Glyma10g33080	Chr10	16422	5.877
GmERF85	Glyma.10G194200	Glyma.10G194200.1	Glyma10g33810	Chr10	22655.6	7.501
GmERF86	Glyma.10G223200	Glyma.10G223200.1	Glyma10g36760	Chr10	29056.2	8.423
GmERF87	Glyma.10G274600	Glyma.10G274600.1	Glyma10g42130	Chr10	38926	4.727
GmERF88	Glyma.11G019000	Glyma.11G019000.1	Glyma11g02140	Chr11	33022.4	5.556
GmERF89	Glyma.11G036400	Glyma.11G036400.1	Glyma11g03900	Chr11	30986.9	6.045
GmERF90	Glyma.11G036500	Glyma.11G036500.1	Glyma11g03910	Chr11	29774.6	7.452
GmERF91	Glyma.12G117000	Glyma.12G117000.1	Glyma12g13315	Chr12	23253.2	10.078
GmERF92	Glyma.12G162700	Glyma.12G162700.1	Glyma12g26836	Chr12	14427.2	9.455
GmERF93	Glyma.12G226600	Glyma.12G226600.1	Glyma12g35550	Chr12	21237	9.719
GmERF94	Glyma.13G040400	Glyma.13G040400.1	Glyma13g08490	Chr13	38536.5	5.269
GmERF95	Glyma.13G060600	Glyma.13G060600.1	Glyma13g05690	Chr13	46368.3	4.507
GmERF96	Glyma.13G081600	Glyma.13G081600.1	Glyma13g02860	Chr13	28678.8	5.049
GmERF97	Glyma.13G122500	Glyma.13G122500.1	Glyma13g18330	Chr13	15717.5	5.133
GmERF98	Glyma.13G122600	Glyma.13G122600.1	Glyma13g18340	Chr13	24102.2	7.054
GmERF99	Glyma.13G122700	Glyma.13G122700.1	Glyma13g18350	Chr13	24528.5	5.168
GmERF100	Glyma.13G122800	Glyma.13G122800.1	Glyma13g18370	Chr13	22540.4	7.434
GmERF101	Glyma.13G122900	Glyma.13G122900.1	Glyma13g18390	Chr13	19746.2	8.104
GmERF102	Glyma.13G123000	Glyma.13G123000.1	Glyma13g18400	Chr13	17484.4	6.254
GmERF103	Glyma.13G123100	Glyma.13G123100.1	Glyma13g18410	Chr13	29041.1	5.73
GmERF104	Glyma.13G166700	Glyma.13G166700.1	Glyma13g23570	Chr13	26922.8	6.604
GmERF105	Glyma.13G233800	Glyma.13G233800.1	Glyma13g30710	Chr13	29493	5.266
GmERF106	Glyma.13G233900	Glyma.13G233900.1	Glyma13g30720	Chr13	16152.8	10.054
GmERF107	Glyma.13G236500	Glyma.13G236500.1	Glyma13g30990	Chr13	23964.4	8.426
GmERF108	Glyma.13G236600	Glyma.13G236600.1	Glyma13g31010	Chr13	17915.5	10.004
GmERF109	Glyma.13G274100	Glyma.13G274100.1	Glyma13g34920	Chr13	21248	9.719
GmERF110	Glyma.13G369400	Glyma.13G369400.1	Glyma13g44660	Chr13	25869	6.483
GmERF111	Glyma.14G020100	Glyma.14G020100.1	Glyma14g02360	Chr14	24247.7	6.902
GmERF112	Glyma.14G050100	Glyma.14G050100.1	Glyma14g05470	Chr14	23173.6	5.241
GmERF113	Glyma.14G111600	Glyma.14G111600.1	Glyma14g13470	Chr14	22461.4	7.496
GmERF114	Glyma.14G123900	Glyma.14G123900.1	Glyma14g29040	Chr14	37035.8	5.029
GmERF115	Glyma.14G147500	Glyma.14G147500.1	Glyma14g22970	Chr14	26734.8	4.755
GmERF116	Glyma.15G004200	Glyma.15G004200.1	Glyma15g00660	Chr15	20287.6	6.211
GmERF117	Glyma.15G008600	Glyma.15G008600.1	Glyma15g01140	Chr15	19812.5	9.848
GmERF118	Glyma.15G077000	Glyma.15G077000.1	Glyma15g08360	Chr15	18761.4	10.004
GmERF119	Glyma.15G077100	Glyma.15G077100.1	Glyma15g08370	Chr15	23669.3	9.251
GmERF120	Glyma.15G079100	Glyma.15G079100.1	no	Chr15	30733.3	8.263
GmERF121	Glyma.15G079200	Glyma.15G079200.1	Glyma15g08580	Chr15	29626.2	5.523
GmERF122	Glyma.15G152000	Glyma.15G152000.1	Glyma15g16260	Chr15	24548.7	8.985
GmERF123	Glyma.15G159200	Glyma.15G159200.1	Glyma15g17100	Chr15	13986.5	4.623
GmERF124	Glyma.16G012600	Glyma.16G012600.1	Glyma16g01500	Chr16	41951.5	4.838
GmERF125	Glyma.16G040000	Glyma.16G040000.1	Glyma16g04410	Chr16	31541.9	7.342
GmERF126	Glyma.16G046300	Glyma.16G046300.1	Glyma16g05070	Chr16	25920.1	5.216
GmERF127	Glyma.16G047600	Glyma.16G047600.1	Glyma16g05190	Chr16	28715.4	6.174
GmERF128	Glyma.16G147500	Glyma.16G147500.1	Glyma16g26320	Chr16	26247.6	6.123
GmERF129	Glyma.16G148700	Glyma.16G148700.1	Glyma16g26460	Chr16	29657.2	4.636
GmERF130	Glyma.16G154100	Glyma.16G154100.1	Glyma16g27040	Chr16	37769.6	5.387
GmERF131	Glyma.16G164800	Glyma.16G164800.1	Glyma16g27950	Chr16	49559.2	6.544
GmERF132	Glyma.17G024300	Glyma.17G024300.1	Glyma17g02711	Chr17	39299	5.622
GmERF133	Glyma.17G114500	Glyma.17G114500.1	Glyma17g12330	Chr17	26936.9	6.568
GmERF134	Glyma.17G124100	Glyma.17G124100.1	Glyma17g13320	Chr17	28354.4	8.721
GmERF135	Glyma.17G145300	Glyma.17G145300.1	Glyma17g15460	Chr17	30690.9	7.93
GmERF136	Glyma.17G145400	Glyma.17G145400.1	Glyma17g15480	Chr17	27253.8	5.453
GmERF137	Glyma.17G210500	Glyma.17G210500.1	Glyma17g31900	Chr17	21765.4	8.022
GmERF138	Glyma.18G091600	Glyma.18G091600.1	Glyma18g10290	Chr18	23205.9	5.946
GmERF139	Glyma.18G144700	Glyma.18G144700.1	Glyma18g20962	Chr18	39659.9	7.398
GmERF140	Glyma.18G252200	Glyma.18G252200.1	Glyma18g48721	Chr18	18170.2	6.651
GmERF141	Glyma.18G252300	Glyma.18G252300.1	Glyma18g48730	Chr18	22467.1	7.1
GmERF142	Glyma.18G281400	Glyma.18G281400.1	Glyma18g51680	Chr18	27408.1	8.685
GmERF143	Glyma.19G026000	Glyma.19G026000.1	Glyma19g03120	Chr19	47244.3	4.601
GmERF144	Glyma.19G104200	Glyma.19G104200.1	Glyma19g27790	Chr19	38072.7	5.715
GmERF145	Glyma.19G113100	Glyma.19G113100.1	Glyma19g29000	Chr19	30621.8	5.399
GmERF146	Glyma.19G163700	Glyma.19G163700.1	Glyma19g34650	Chr19	13996.6	5.287
GmERF147	Glyma.19G163900	Glyma.19G163900.1	Glyma19g34670	Chr19	23667.6	6.668
GmERF148	Glyma.19G164100	Glyma.19G164100.1	Glyma19g34696	Chr19	28038.9	4.654
GmERF149	Glyma.19G213100	Glyma.19G213100.1	Glyma19g40070	Chr19	25277.9	9.292
GmERF150	Glyma.19G253100	Glyma.19G253100.1	Glyma19g44240	Chr19	33126	5.161
GmERF151	Glyma.19G262700	Glyma.19G262700.1	Glyma19g45200	Chr19	33329.1	5.711
GmERF152	Glyma.20G031000	Glyma.20G031000.1	Glyma20g03890	Chr20	37578.7	4.701
GmERF153	Glyma.20G070000	Glyma.20G070000.1	Glyma20g16910	Chr20	29830.6	8.686
GmERF154	Glyma.20G070100	Glyma.20G070100.1	Glyma20g16920	Chr20	23854	7.597
GmERF155	Glyma.20G115300	Glyma.20G115300.1	Glyma20g24920	Chr20	40000.1	4.477
GmERF156	Glyma.20G168500	Glyma.20G168500.1	Glyma20g30835	Chr20	29588.6	6.241
GmERF157	Glyma.20G195900	Glyma.20G195900.1	Glyma20g33800	Chr20	22416.5	8.419
GmERF158	Glyma.20G203500	Glyma.20G203500.1	Glyma20g34550	Chr20	16395.9	5.878
GmERF159	Glyma.20G203600	Glyma.20G203600.1	Glyma20g34560	Chr20	15211	8.899
GmERF160	Glyma.20G203700	Glyma.20G203700.1	Glyma20g34570	Chr20	23967.6	5.338
