# Supplementary material for: The ABA-induced soybean ERF transcription factor gene GmERF75 plays a role in enhancing osmotic stress tolerance in Arabidopsis and soybean
Source: BMC Plant Biol. 2019 Nov 20;19:506. doi: 10.1186/s12870-019-2066-6 (PMC6865046; doi:10.1186/s12870-019-2066-6)
Supplement: Supplementary file 3 — Additional file 3: Table S2. Expression data during different organs and development periods of soybean ERFs. [file 12870_2019_2066_MOESM3_ESM.xlsx]

## Sheet: sheet1
Gene name	Gene ID number	Expression level in different soybean tissues and organs
		young_leaf	flower	one cm pod	pod shell 10DAF	pod shell 14DAF	seed 10DAF	seed 14DAF	seed 21DAF	seed 25DAF	seed 28DAF	seed 35DAF	seed 42DAF	root	nodule
GmERF1	Glyma01g03110	32	27	19	4	1	0	0	1	1	0	0	0	0	1
GmERF3	Glyma01g41520	16	18	0	16	135	18	6	2	11	7	8	2	11	35
GmERF5	Glyma01g43350	97	5	45	55	74	4	17	3	18	2	2	4	7	2
GmERF6	Glyma02g00870	0	0	0	0	0	0	0	0	0	0	0	0	2	0
GmERF7	Glyma02g00890	0	1	0	0	1	0	1	0	0	0	0	0	0	0
GmERF8	Glyma02g01960	14	38	22	89	103	37	95	32	117	52	88	52	260	1511
GmERF9	Glyma02g04460	16	32	23	8	1	0	0	0	0	0	0	0	0	0
GmERF10	Glyma02g07310	1	33	9	7	2	2	0	0	1	0	5	5	197	12
GmERF11	Glyma02g07460	0	0	0	0	0	1	2	0	0	0	0	0	13	0
GmERF12	Glyma02g08020	0	10	0	0	0	0	0	0	0	0	0	0	33	17
GmERF14	Glyma02g14940	0	2	0	3	9	1	1	0	0	0	0	0	4	33
GmERF15	Glyma02g40320	139	57	75	52	64	5	23	25	113	103	211	69	18	61
GmERF16	Glyma02g43500	233	250	275	174	121	42	112	99	143	95	109	96	178	143
GmERF17	Glyma02g46340	201	462	217	307	380	63	141	67	217	104	104	61	445	508
GmERF18	Glyma03g23330	0	0	1	0	0	4	0	1	0	0	0	0	2	0
GmERF19	Glyma03g26310	0	0	0	6	15	0	0	0	0	0	0	0	2	32
GmERF21	Glyma03g26480	0	0	0	0	0	0	0	0	1	2	0	0	1	0
GmERF22	Glyma03g26520	0	1	30	24	36	0	1	0	3	0	0	0	4	3
GmERF23	Glyma03g26530	0	1	1	9	28	0	0	1	0	0	0	0	0	0
GmERF24	Glyma03g31920	0	0	0	0	0	0	0	0	0	0	0	0	0	0
GmERF25	Glyma03g31930	0	0	0	0	1	0	0	0	0	0	0	0	0	1
GmERF26	Glyma03g41640	3	5	7	8	4	0	0	0	0	0	0	0	0	0
GmERF27	Glyma03g42450	224	287	239	228	193	91	102	48	122	114	146	80	401	171
GmERF28	Glyma04g06690	1	4	3	1	0	1	2	1	1	0	1	2	26	20
GmERF29	Glyma04g07140	11	13	21	29	43	8	2	3	2	0	0	0	0	0
GmERF30	Glyma04g19650	24	32	34	37	13	0	2	1	4	0	1	0	0	3
GmERF34	Glyma04g39510	0	3	1	5	1	0	0	0	0	1	0	0	10	0
GmERF35	Glyma04g41740	5	13	8	13	12	2	7	1	0	2	2	3	13	2
GmERF36	Glyma05g05130	256	143	58	178	369	34	55	24	69	22	49	117	191	1006
GmERF37	Glyma05g05180	55	106	13	33	154	11	11	6	20	15	15	12	83	137
GmERF39	Glyma05g32040	3	10	1	18	3	2	11	2	4	10	10	6	1	0
GmERF40	Glyma05g33440	0	3	0	0	0	0	0	0	0	0	0	0	0	0
GmERF41	Glyma05g37120	34	20	22	10	17	3	3	1	2	1	2	1	3	11
GmERF42	Glyma06g06780	4	1	0	2	1	4	2	0	3	0	5	0	20	6
GmERF43	Glyma06g07240	7	22	6	5	18	1	0	3	1	0	0	0	0	2
GmERF44	Glyma06g11700	1	0	2	7	3	0	0	0	2	0	3	2	11	17
GmERF45	Glyma06g13040	8	17	2	5	14	2	1	0	1	1	0	2	31	6
GmERF47	Glyma06g17180	0	1	0	0	0	1	0	0	0	0	0	0	0	0
GmERF48	Glyma06g29110	8	19	21	29	4	0	0	0	0	0	0	0	1	0
GmERF49	Glyma06g35710	97	82	85	174	113	53	55	13	30	21	30	31	51	188
GmERF50	Glyma06g44430	58	122	45	161	529	24	64	24	143	68	57	50	174	511
GmERF51	Glyma07g03500	1	6	1	2	0	0	0	0	0	0	0	0	0	0
GmERF52	Glyma07g04950	682	771	795	884	949	417	587	244	482	425	603	306	1748	744
GmERF55	Glyma07g13980	0	0	0	0	0	0	0	0	0	0	0	0	0	0
GmERF54	Glyma07g14060	2	0	1	5	6	1	0	1	0	1	0	0	0	268
GmERF53	Glyma07g14070	0	0	0	4	32	0	0	0	0	0	0	0	0	0
GmERF57	Glyma07g37990	0	1	0	0	0	0	0	0	0	0	0	0	3	2
GmERF58	Glyma08g02460	32	66	39	43	15	6	6	5	3	1	9	1	12	5
GmERF59	Glyma08g04550	0	0	1	0	0	3	3	1	0	0	0	0	0	0
GmERF60	Glyma08g15350	1	1	0	3	0	1	1	1	4	0	1	0	6	1
GmERF61	Glyma08g22590	0	0	0	0	0	0	0	0	0	0	0	0	0	0
GmERF62	Glyma08g23160	2	0	0	0	1	0	1	0	1	0	0	0	0	438
GmERF66	Glyma08g38800	0	0	1	0	0	0	0	0	0	0	1	0	0	0
GmERF67	Glyma08g43300	68	78	64	64	60	39	43	12	33	14	14	5	69	22
GmERF68	Glyma09g04630	20	243	293	233	258	70	204	105	138	134	167	148	1237	570
GmERF69	Glyma09g05840	0	0	0	0	0	0	0	0	2	3	9	1	0	0
GmERF70	Glyma09g05850	0	0	0	0	0	0	0	0	0	0	0	0	0	0
GmERF71	Glyma09g05860	0	0	0	0	0	0	0	0	0	0	0	0	0	0
GmERF72	Glyma09g37780	0	3	0	1	3	1	0	0	1	0	0	0	172	129
GmERF73	Glyma10g00980	0	3	1	0	6	2	1	0	2	0	8	0	3	5
GmERF74	Glyma10g00990	0	0	2	0	1	0	0	0	1	0	0	1	0	1
GmERF75	Glyma10g02080	3	4	6	7	12	25	44	15	78	61	105	24	208	692
GmERF76	Glyma10g04160	0	0	0	0	0	0	0	0	0	0	0	0	0	0
GmERF77	Glyma10g04170	0	0	0	0	0	0	0	0	0	0	0	0	0	0
GmERF78	Glyma10g04190	0	3	0	2	3	0	0	0	0	0	0	0	6	2
GmERF79	Glyma10g04210	1	7	2	2	4	1	1	0	0	0	0	0	5	6
GmERF81	Glyma10g23440	138	227	45	158	215	13	3	5	48	19	33	28	257	442
GmERF82	Glyma10g33060	0	16	7	1	4	0	1	0	2	0	3	1	1	2
GmERF83	Glyma10g33070	0	0	0	1	0	0	0	0	0	1	0	0	0	0
GmERF84	Glyma10g33080	0	0	0	0	0	1	0	0	0	0	0	0	0	0
GmERF85	Glyma10g33810	0	27	1	2	4	0	2	4	3	1	1	1	35	1
GmERF86	Glyma10g36760	0	43	1	0	0	0	2	0	4	1	3	2	24	0
GmERF87	Glyma10g42130	109	56	82	118	39	72	117	56	218	189	186	68	52	247
GmERF88	Glyma11g02140	68	2	21	16	4	3	9	0	2	2	4	3	13	16
GmERF89	Glyma11g03900	127	86	54	132	239	14	12	2	4	5	7	6	177	120
GmERF90	Glyma11g03910	4	3	0	6	34	4	4	0	7	5	9	5	1	27
GmERF93	Glyma12g35550	540	230	291	601	704	82	185	74	162	82	58	53	233	2547
GmERF96	Glyma13g02860	0	6	3	16	11	0	0	0	0	0	0	3	15	2
GmERF95	Glyma13g05690	0	0	0	0	0	0	0	0	0	0	0	0	1	0
GmERF94	Glyma13g08490	2	7	15	26	1	1	0	0	0	0	2	2	10	10
GmERF97	Glyma13g18330	1	0	0	0	0	0	0	0	0	0	0	0	0	0
GmERF98	Glyma13g18340	0	0	0	0	0	0	0	0	0	0	0	1	16	0
GmERF99	Glyma13g18350	0	0	0	0	0	0	0	0	0	0	0	0	1	0
GmERF100	Glyma13g18370	0	0	0	0	0	0	0	0	0	0	0	0	0	1
GmERF101	Glyma13g18390	0	0	0	0	0	0	0	0	0	0	0	0	0	0
GmERF102	Glyma13g18400	0	0	0	0	0	0	0	0	0	0	0	0	1	0
GmERF103	Glyma13g18410	0	2	0	2	3	1	0	0	0	1	1	0	6	5
GmERF104	Glyma13g23570	9	22	7	17	5	0	0	1	4	0	0	0	1	0
GmERF105	Glyma13g30710	0	1	1	0	0	0	0	0	0	0	0	0	9	0
GmERF106	Glyma13g30720	3	13	4	6	1	0	0	0	0	0	1	0	21	6
GmERF107	Glyma13g30990	255	654	195	434	1104	102	114	45	139	39	67	34	514	1324
GmERF108	Glyma13g31010	70	169	125	108	102	49	98	45	58	13	23	13	167	216
GmERF109	Glyma13g34920	240	218	225	271	267	27	68	42	128	89	38	33	196	884
GmERF110	Glyma13g44660	1	0	0	1	1	0	2	0	1	0	0	0	4	0
GmERF111	Glyma14g02360	106	221	84	169	149	23	53	22	92	49	48	43	206	455
GmERF112	Glyma14g05470	809	948	1186	752	460	243	423	339	714	514	567	453	614	431
GmERF113	Glyma14g13470	1	0	0	0	0	0	0	0	1	1	0	0	1	1
GmERF115	Glyma14g22970	0	6	1	8	3	0	2	1	0	0	0	2	9	1
GmERF114	Glyma14g29040	0	2	1	4	1	0	0	0	2	1	3	5	6	2
GmERF116	Glyma15g00660	3	0	2	2	2	0	5	1	1	1	0	0	17	0
GmERF117	Glyma15g01140	2	1	2	1	0	0	0	0	0	0	1	1	0	0
GmERF118	Glyma15g08360	2	151	36	20	16	58	58	19	15	13	4	5	54	14
GmERF119	Glyma15g08370	84	116	35	112	299	13	28	4	10	1	2	2	73	213
GmERF121	Glyma15g08580	0	1	0	0	0	0	0	0	0	0	3	3	5	0
GmERF122	Glyma15g16260	180	1224	1407	816	549	208	242	215	520	468	585	1027	935	357
GmERF123	Glyma15g17100	0	0	0	0	0	0	0	0	0	0	0	0	0	0
GmERF124	Glyma16g01500	305	875	686	822	909	410	721	322	1027	776	1095	766	2097	1636
GmERF125	Glyma16g04410	0	1	0	0	0	2	0	0	0	0	0	0	2	1
GmERF126	Glyma16g05070	0	2	0	1	0	0	0	0	0	0	0	0	16	6
GmERF127	Glyma16g05190	1	137	13	7	2	1	0	0	0	0	0	0	0	0
GmERF128	Glyma16g26320	24	28	13	19	11	1	2	0	9	8	12	6	117	10
GmERF129	Glyma16g26460	0	0	0	0	0	1	1	0	0	0	0	0	11	1
GmERF130	Glyma16g27040	0	0	0	0	0	0	0	0	0	0	0	0	39	0
GmERF131	Glyma16g27950	0	36	5	2	1	0	1	2	2	0	3	2	2	0
GmERF133	Glyma17g12330	9	15	9	9	7	0	1	0	0	0	0	0	2	0
GmERF134	Glyma17g13320	0	0	0	0	0	0	1	0	0	0	2	0	21	0
GmERF135	Glyma17g15460	187	97	77	266	429	52	88	16	60	30	31	49	271	339
GmERF136	Glyma17g15480	91	120	19	94	452	46	21	12	28	15	23	19	118	100
GmERF137	Glyma17g31900	0	0	0	1	0	0	0	0	0	0	0	0	0	0
GmERF138	Glyma18g10290	78	174	132	91	70	27	59	29	60	48	54	45	204	40
GmERF141	Glyma18g48730	0	0	0	0	0	0	0	0	0	0	1	0	150	33
GmERF142	Glyma18g51680	0	22	14	7	4	0	0	0	0	0	1	0	5	0
GmERF143	Glyma19g03120	0	0	0	0	0	0	0	0	0	0	0	0	2	0
GmERF144	Glyma19g27790	0	90	11	2	4	2	0	0	0	0	0	0	2	0
GmERF145	Glyma19g29000	0	1	0	2	0	0	0	0	0	0	0	1	9	1
GmERF146	Glyma19g34650	0	0	0	1	0	0	0	0	0	0	0	1	3	1
GmERF147	Glyma19g34670	0	0	0	0	0	0	0	0	0	0	0	0	0	0
GmERF149	Glyma19g40070	6	15	8	21	7	24	108	22	96	54	57	49	339	228
GmERF150	Glyma19g44240	1	0	12	7	0	0	0	0	0	1	0	0	0	0
GmERF151	Glyma19g45200	17	36	24	19	19	9	6	1	10	13	20	8	20	11
GmERF152	Glyma20g03890	0	0	0	0	0	1	0	0	0	0	0	0	0	0
GmERF153	Glyma20g16910	92	268	34	111	148	14	13	4	47	21	43	24	276	289
GmERF154	Glyma20g16920	6	129	22	32	13	6	3	3	12	6	11	1	11	3
GmERF155	Glyma20g24920	186	86	118	173	87	63	98	31	220	157	280	73	54	174
GmERF157	Glyma20g33800	4	79	6	33	38	3	2	2	6	3	8	8	9	1
GmERF158	Glyma20g34550	8	0	0	2	0	0	0	0	0	0	0	0	1	0
GmERF159	Glyma20g34560	1	0	0	0	0	0	0	0	0	0	0	0	0	4
GmERF160	Glyma20g34570	1	3	1	6	3	1	4	1	4	4	8	1	8	1
