# Supplementary material for: The ABA-induced soybean ERF transcription factor gene GmERF75 plays a role in enhancing osmotic stress tolerance in Arabidopsis and soybean
Source: BMC Plant Biol. 2019 Nov 20;19:506. doi: 10.1186/s12870-019-2066-6 (PMC6865046; doi:10.1186/s12870-019-2066-6)
Supplement: Supplementary file 9 — Additional file 9: Table S3. Primers used for qRT-PCR of soybean ERFs in Group VII. [file 12870_2019_2066_MOESM9_ESM.xlsx]

## Sheet: Sheet1
Primer	Primer Sequence
ERF8-F	TTTCTGAGGAGCTGATGGCG
ERF8-R	CTGCCAAAACGCCAGAGATG
ERF122-F	GAGACCCATAGTGCTGCCAA
ERF122-R	TCAAGCTCGGACCACAGTTC
ERF25-F	GCTGCTGGAGATTGGTCCTG
ERF25-R	AGGCCAGTACTCACCACAAAA
ERF75-F	CCCTTCCTTTCACACCACAA
ERF75-R	ACACCCAGATACCCGTTCC
ERF68-F	GGCGAGCTCGTAAAAACGTG
ERF68-R	CTGAGGCAGCGTTGCTTTTT
ERF149-F	GGAGATTCGCGATCCACGTA
ERF149-R	AGGGAAAAGCCCTGTTTGGT
ERF52-F	TCGCTGCTGGACGATGATTT
ERF52-R	CGGATTCCGCGATACTGGTT
ERF124-F	TTCTCTCGCTCCAGCAACAA
ERF124-R	CTGAAGGCTCATCCGGGAAA
ERF151-F	TTCGTGTCTGGCTTGGAACC
ERF151-R	ATGACGGAAGGGATGTGAGC
ERF27-F	GTCTGTCTACGGCAGCGAAA
ERF27-R	CACGAATCCTCCGTGCTTCA
ERF102-F	TGCAGCAGAGATTCGTGACC
ERF102-R	CCAGGTCTCACAAGGTGGTT
ERF78-F	CTGCACGAGCTTATGATGCTG
ERF78-R	GCATCTGAAGGAGTTCCTCG
